# Supplementary material for: Susceptibility of Field-Collected Nyssorhynchus darlingi to Plasmodium spp. in Western Amazonian Brazil
Source: Genes (Basel). 2021 Oct 25;12(11):1693. doi: 10.3390/genes12111693 (PMC8623036; doi:10.3390/genes12111693)
Supplement: Supplementary file 1 [file genes-12-01693-s001.zip]

Archive with 4 entries (4 files):
- Figure S1.pdf
- Table S1.xlsx
- Table S2.pdf
- table S3.pdf
