# Supplementary material for: Susceptibility of Field-Collected Nyssorhynchus darlingi to Plasmodium spp. in Western Amazonian Brazil
Source: Genes (Basel). 2021 Oct 25;12(11):1693. doi: 10.3390/genes12111693 (PMC8623036; doi:10.3390/genes12111693)
Supplement: Supplementary file 1 [file genes-12-01693-s001.zip › Table S1.xlsx]

## Sheet: Planilha1
Table S1- Description of all specimens collected and used in the study.
State	Municipality	Specimen ID	Species	Environment	Collection method	Longitude	Latitude	Collection data	Collection hour	Plasmodium infection status	Total mosquito collected (N)	Total mosquito infected (n)	Plasmodium Infection Prevalence (%)
Acre	Cruzeiro do Sul	AC114-1	Ny. darlingi	outdoors/peridomestic	Human landing catch	-72.688	-7.63789	11/May/2015	07h00 PM	Uninfected by RT-PCR	21	1	4.7619
Acre	Cruzeiro do Sul	AC114-2	Ny. darlingi	outdoors/peridomestic	Human landing catch	-72.688	-7.63789	11/May/2015	07h00 PM	Uninfected by RT-PCR	21	1	4.7619
Acre	Cruzeiro do Sul	AC114-3	Ny. darlingi	outdoors/peridomestic	Human landing catch	-72.688	-7.63789	11/May/2015	07h00 PM	Uninfected by RT-PCR	21	1	4.7619
Acre	Cruzeiro do Sul	AC114-4	Ny. darlingi	outdoors/peridomestic	Human landing catch	-72.688	-7.63789	11/May/2015	07h00 PM	Uninfected by RT-PCR	21	1	4.7619
Acre	Cruzeiro do Sul	AC114-8	Ny. darlingi	outdoors/peridomestic	Human landing catch	-72.688	-7.63789	11/May/2015	07h00 PM	P. vivax	21	1	4.7619
Acre	Cruzeiro do Sul	AC140-1	Ny. darlingi	outdoors/peridomestic	Human landing catch	-72.6887	-7.63189	20/Apr/2015	09h00 PM	P. vivax	5	2	40
Acre	Cruzeiro do Sul	AC140-2	Ny. darlingi	outdoors/peridomestic	Human landing catch	-72.6887	-7.63189	20/Apr/2015	09h00 PM	P. vivax	5	2	40
Acre	Cruzeiro do Sul	AC141-3	Ny. darlingi	outdoors/peridomestic	Human landing catch	-72.6887	-7.63189	20/Apr/2015	10h00 PM	P. vivax	15	3	20
Acre	Cruzeiro do Sul	AC141-5	Ny. darlingi	outdoors/peridomestic	Human landing catch	-72.6887	-7.63189	20/Apr/2015	10h00 PM	P. vivax	15	3	20
Acre	Cruzeiro do Sul	AC142-2	Ny. darlingi	outdoors/peridomestic	Human landing catch	-72.6887	-7.63189	20/Apr/2015	11h00 PM	Uninfected by RT-PCR	4	0	0
Acre	Cruzeiro do Sul	AC143-7	Ny. darlingi	outdoors/peridomestic	Human landing catch	-72.6887	-7.63189	21/Apr/2015	00:00:00	P. vivax	13	7	53.8462
Acre	Cruzeiro do Sul	AC143-8	Ny. darlingi	outdoors/peridomestic	Human landing catch	-72.6887	-7.63189	21/Apr/2015	00:00:00	P. vivax	13	7	53.8462
Acre	Cruzeiro do Sul	AC143-9	Ny. darlingi	outdoors/peridomestic	Human landing catch	-72.6887	-7.63189	21/Apr/2015	00:00:00	Uninfected by RT-PCR	13	7	53.8462
Acre	Cruzeiro do Sul	AC143-10	Ny. darlingi	outdoors/peridomestic	Human landing catch	-72.6887	-7.63189	21/Apr/2015	00:00:00	P. vivax	13	7	53.8462
Acre	Cruzeiro do Sul	AC143-13	Ny. darlingi	outdoors/peridomestic	Human landing catch	-72.6887	-7.63189	21/Apr/2015	00:00:00	P. vivax	13	7	53.8462
Acre	Cruzeiro do Sul	AC144-15	Ny. darlingi	outdoors/peridomestic	Human landing catch	-72.6887	-7.63189	21/Apr/2015	01h00 AM	P. vivax	25	12	48
Acre	Cruzeiro do Sul	AC144-17	Ny. darlingi	outdoors/peridomestic	Human landing catch	-72.6887	-7.63189	21/Apr/2015	01h00 AM	P. vivax	25	12	48
Acre	Cruzeiro do Sul	AC144-19	Ny. darlingi	outdoors/peridomestic	Human landing catch	-72.6887	-7.63189	21/Apr/2015	01h00 AM	P. vivax	25	12	48
Acre	Cruzeiro do Sul	AC144-21	Ny. darlingi	outdoors/peridomestic	Human landing catch	-72.6887	-7.63189	21/Apr/2015	01h00 AM	P. vivax	25	12	48
Acre	Cruzeiro do Sul	AC144-23	Ny. darlingi	outdoors/peridomestic	Human landing catch	-72.6887	-7.63189	21/Apr/2015	01h00 AM	P. vivax	25	12	48
Acre	Cruzeiro do Sul	AC146-1	Ny. darlingi	outdoors/peridomestic	Human landing catch	-72.6887	-7.63189	21/Apr/2015	03h00 AM	Uninfected by RT-PCR	6	3	50
Acre	Cruzeiro do Sul	AC146-3	Ny. darlingi	outdoors/peridomestic	Human landing catch	-72.6887	-7.63189	21/Apr/2015	03h00 AM	P. vivax	6	3	50
Acre	Cruzeiro do Sul	AC147-3	Ny. darlingi	outdoors/peridomestic	Human landing catch	-72.6887	-7.63189	21/Apr/2015	04h00 AM	P. vivax	5	2	40
Acre	Cruzeiro do Sul	AC147-4	Ny. darlingi	outdoors/peridomestic	Human landing catch	-72.6887	-7.63189	21/Apr/2015	04h00 AM	P. vivax	5	2	40
Acre	Cruzeiro do Sul	AC171-2	Ny. darlingi	outdoors/peridomestic	Human landing catch	-72.7207	-7.58997	24/Apr/2015	07h00 PM	Uninfected by RT-PCR	22	0	0
Acre	Cruzeiro do Sul	AC171-5	Ny. darlingi	outdoors/peridomestic	Human landing catch	-72.7207	-7.58997	24/Apr/2015	07h00 PM	Uninfected by RT-PCR	22	0	0
Acre	Cruzeiro do Sul	AC171-7	Ny. darlingi	outdoors/peridomestic	Human landing catch	-72.7207	-7.58997	24/Apr/2015	07h00 PM	Uninfected by RT-PCR	22	0	0
Acre	Cruzeiro do Sul	AC171-10	Ny. darlingi	outdoors/peridomestic	Human landing catch	-72.7207	-7.58997	24/Apr/2015	07h00 PM	Uninfected by RT-PCR	22	0	0
Acre	Cruzeiro do Sul	AC171-11	Ny. darlingi	outdoors/peridomestic	Human landing catch	-72.7207	-7.58997	24/Apr/2015	07h00 PM	Uninfected by RT-PCR	22	0	0
Acre	Cruzeiro do Sul	AC173-16	Ny. darlingi	outdoors/peridomestic	Human landing catch	-72.7207	-7.58997	24/Apr/2015	09h00 PM	Uninfected by RT-PCR	29	0	0
Acre	Cruzeiro do Sul	AC173-18	Ny. darlingi	outdoors/peridomestic	Human landing catch	-72.7207	-7.58997	24/Apr/2015	09h00 PM	Uninfected by RT-PCR	29	0	0
Acre	Cruzeiro do Sul	AC173-19	Ny. darlingi	outdoors/peridomestic	Human landing catch	-72.7207	-7.58997	24/Apr/2015	09h00 PM	Uninfected by RT-PCR	29	0	0
Acre	Cruzeiro do Sul	AC173-20	Ny. darlingi	outdoors/peridomestic	Human landing catch	-72.7207	-7.58997	24/Apr/2015	09h00 PM	Uninfected by RT-PCR	29	0	0
Acre	Cruzeiro do Sul	AC173-21	Ny. darlingi	outdoors/peridomestic	Human landing catch	-72.7207	-7.58997	24/Apr/2015	09h00 PM	Uninfected by RT-PCR	29	0	0
Acre	Mâncio Lima	AC360-18	Ny. darlingi	outdoors/peridomestic	Human landing catch	-72.987	-7.436	05/June/2015	00:00:00	Uninfected by RT-PCR	30	1	3.33333
Acre	Mâncio Lima	AC360-21	Ny. darlingi	outdoors/peridomestic	Human landing catch	-72.987	-7.436	05/June/2015	00:00:00	P. falciparum	30	1	3.33333
Amazonas	Lábrea	AM20-10	Ny. darlingi	outdoors/peridomestic	Human landing catch	-64.6768	-7.40467	31/July/2015	06h00 PM	Uninfected by RT-PCR	17	1	5.88235
Amazonas	Lábrea	AM20-13	Ny. darlingi	outdoors/peridomestic	Human landing catch	-64.6768	-7.40467	31/July/2015	06h00 PM	P. vivax	17	1	5.88235
Amazonas	Lábrea	AM40-106	Ny. darlingi	outdoors/peridomestic	Human landing catch	-64.6664	-7.38667	02/Aug/2015	08h00 PM	P. falciparum	153	1	0.653595
Amazonas	Lábrea	AM40-112	Ny. darlingi	outdoors/peridomestic	Human landing catch	-64.6664	-7.38667	02/Aug/2015	08h00 PM	Uninfected by RT-PCR	153	1	0.653595
Amazonas	Lábrea	AM46-10	Ny. darlingi	outdoors/peridomestic	Barrier Screen	-64.6664	-7.38667	02/Aug/2015	08h00 PM	P. falciparum	180	6	3.33333
Amazonas	Lábrea	AM46-34	Ny. darlingi	outdoors/peridomestic	Barrier Screen	-64.6664	-7.38667	02/Aug/2015	08h00 PM	Uninfected by RT-PCR	180	6	3.33333
Amazonas	Lábrea	AM46-37	Ny. darlingi	outdoors/peridomestic	Barrier Screen	-64.6664	-7.38667	02/Aug/2015	08h00 PM	Uninfected by RT-PCR	180	6	3.33333
Amazonas	Lábrea	AM46-43	Ny. darlingi	outdoors/peridomestic	Barrier Screen	-64.6664	-7.38667	02/Aug/2015	08h00 PM	P. falciparum	180	6	3.33333
Amazonas	Lábrea	AM46-75	Ny. darlingi	outdoors/peridomestic	Barrier Screen	-64.6664	-7.38667	02/Aug/2015	08h00 PM	P. falciparum	180	6	3.33333
Amazonas	Lábrea	AM46-103	Ny. darlingi	outdoors/peridomestic	Barrier Screen	-64.6664	-7.38667	02/Aug/2015	08h00 PM	P. vivax	180	6	3.33333
Amazonas	Lábrea	AM46-143	Ny. darlingi	outdoors/peridomestic	Barrier Screen	-64.6664	-7.38667	02/Aug/2015	08h00 PM	Uninfected by RT-PCR	180	6	3.33333
Amazonas	Lábrea	AM52-15	Ny. darlingi	outdoors/peridomestic	Human landing catch	-64.6977	-7.52299	04/Aug/2015	07h00 PM	P. falciparum	24	3	12.5
Amazonas	Lábrea	AM54-24	Ny. darlingi	outdoors/peridomestic	Human landing catch	-64.6977	-7.52299	04/Aug/2015	09h00 PM	P. vivax	26	3	11.5385
Amazonas	Lábrea	AM60-30	Ny. darlingi	outdoors/peridomestic	Human landing catch	-64.6812	-7.49551	05/Aug/2015	07h00 PM	P. falciparum	43	3	6.97674
Amazonas	Lábrea	AM66-2	Ny. darlingi	outdoors/peridomestic	Barrier Screen	-64.6812	-7.49551	06/Aug/2015	07h00 PM	Uninfected by RT-PCR	35	5	14.2857
Amazonas	Lábrea	AM66-7	Ny. darlingi	outdoors/peridomestic	Barrier Screen	-64.6812	-7.49551	06/Aug/2015	07h00 PM	P. falciparum	35	5	14.2857
Amazonas	Lábrea	AM66-11	Ny. darlingi	outdoors/peridomestic	Barrier Screen	-64.6812	-7.49551	06/Aug/2015	07h00 PM	P. falciparum	35	5	14.2857
Amazonas	Lábrea	AM68-23	Ny. darlingi	outdoors/peridomestic	Barrier Screen	-64.6812	-7.49551	06/Aug/2015	09h00 PM	P. falciparum	33	2	6.06061
Rondonia	Machadinho D'Oeste	RO173-30	Ny. darlingi	outdoors/peridomestic	Barrier Screen	-62.2375	-9.1773	20/Oct/2015	07h00 PM	P. vivax	86	3	3.48837
Rondonia	Machadinho D'Oeste	RO173-56	Ny. darlingi	outdoors/peridomestic	Barrier Screen	-62.2375	-9.1773	20/Oct/2015	07h00 PM	Uninfected by RT-PCR	86	3	3.48837
Rondonia	Machadinho D'Oeste	RO161-25	Ny. darlingi	outdoors/peridomestic	Human landing catch	-62.2301	-9.19353	21/Oct/2015	07h00 PM	Uninfected by RT-PCR	38	4	10.5263
Rondonia	Machadinho D'Oeste	RO161-26	Ny. darlingi	outdoors/peridomestic	Human landing catch	-62.2301	-9.19353	21/Oct/2015	07h00 PM	P. vivax	38	4	10.5263
Rondonia	Machadinho D'Oeste	RO161-30	Ny. darlingi	outdoors/peridomestic	Human landing catch	-62.2301	-9.19353	21/Oct/2015	07h00 PM	P. vivax	38	4	10.5263
Rondonia	Machadinho D'Oeste	RO161-31	Ny. darlingi	outdoors/peridomestic	Human landing catch	-62.2301	-9.19353	21/Oct/2015	07h00 PM	Uninfected by RT-PCR	38	4	10.5263
Rondonia	Machadinho D'Oeste	RO163-25	Ny. darlingi	outdoors/peridomestic	Human landing catch	-62.2301	-9.19353	21/Oct/2015	09h00 PM	Uninfected by RT-PCR	45	4	8.88889
Rondonia	Machadinho D'Oeste	RO163-29	Ny. darlingi	outdoors/peridomestic	Human landing catch	-62.2301	-9.19353	21/Oct/2015	09h00 PM	P. vivax	45	4	8.88889
Rondonia	Machadinho D'Oeste	RO165-37	Ny. darlingi	outdoors/peridomestic	Human landing catch	-62.2301	-9.19353	21/Oct/2015	23h00 PM	P. vivax	50	7	14
Amazonas	Itacoatiara	AM103-7	Ny. darlingi	outdoors/peridomestic	Barrier Screen	-59.1182	-3.07098	2016-11-23	09h00 PM	Uninfected by RT-PCR	21	1	4.7619
Amazonas	Itacoatiara	AM103-10	Ny. darlingi	outdoors/peridomestic	Barrier Screen	-59.1182	-3.07098	2016-11-23	09h00 PM	P. vivax	21	1	4.7619
